# Supplementary material for: Early modern human dispersal from Africa: genomic evidence for multiple waves of migration
Source: Investig Genet. 2015 Nov 6;6:13. doi: 10.1186/s13323-015-0030-2 (PMC4636834; doi:10.1186/s13323-015-0030-2)
Supplement: Additional file 14: — f 3 statistic results. (XLS 81 kb) [file 13323_2015_30_MOESM14_ESM.xls]

## Sheet: target_NewGuineans
Source populations	f3	SD for f3	Z-score
Borneo,Philippine	0.0535151	0.000654431	81.7735
Borneo,Sumatra	0.0559533	0.000699204	80.0244
Borneo,South_Asia	0.0540696	0.000654883	82.5637
Borneo,Moluccas	0.0386027	0.000565989	68.204
Borneo,Caucasian	0.0428394	0.000581741	73.6401
Borneo,East_Indonesia	0.0366747	0.00050172	73.0979
Borneo,Europe	0.0427972	0.000585745	73.0646
Borneo,Australia	0.0156734	0.000313275	50.0309
Borneo,South_Africa	0.0401159	0.00058499	68.5753
Borneo,Onge	0.0420734	0.000633365	66.4284
Borneo,Mamanwa	0.0471001	0.000667461	70.5661
Borneo,Central_Asia	0.0492294	0.000622803	79.0449
Borneo,South_India	0.0429307	0.000560024	76.6587
Borneo,North_India	0.0433105	0.000568846	76.1374
Borneo,Polynesia	0.0437322	0.000559949	78.1004
Borneo,Jehai	0.0497854	0.000635595	78.3289
Borneo,West_Africa	0.0403757	0.000590951	68.3232
Borneo,East_Africa	0.0405338	0.000574789	70.5194
Borneo,Malaysia	0.0538471	0.000685392	78.5639
Borneo,East_Asia	0.0542188	0.000666789	81.3133
Borneo,West_Asia	0.0428739	0.000570019	75.2148
Borneo,Fiji	0.0281042	0.000364239	77.1586
Philippine,Sumatra	0.0554033	0.000689115	80.3978
Philippine,South_Asia	0.0519723	0.000636552	81.6466
Philippine,Moluccas	0.0393017	0.000581296	67.6105
Philippine,Caucasian	0.0416373	0.000577859	72.0544
Philippine,East_Indonesia	0.0368711	0.000503776	73.1895
Philippine,Europe	0.0416047	0.000582885	71.3772
Philippine,Australia	0.0153964	0.000312702	49.2366
Philippine,South_Africa	0.0392137	0.000580716	67.5264
Philippine,Onge	0.0403395	0.000644483	62.592
Philippine,Mamanwa	0.0482293	0.000673773	71.5809
Philippine,Central_Asia	0.0481429	0.00061817	77.8797
Philippine,South_India	0.0414429	0.000546867	75.7824
Philippine,North_India	0.0417887	0.000552947	75.5745
Philippine,Polynesia	0.0447652	0.000572512	78.1908
Philippine,Jehai	0.0468258	0.000625264	74.8897
Philippine,West_Africa	0.0393752	0.000587134	67.0634
Philippine,East_Africa	0.0394694	0.000564153	69.9621
Philippine,Malaysia	0.0510172	0.000654447	77.9546
Philippine,East_Asia	0.0533776	0.000656763	81.2738
Philippine,West_Asia	0.0416055	0.000563611	73.8196
Philippine,Fiji	0.0286435	0.000361622	79.2085
Sumatra,South_Asia	0.0543036	0.000681066	79.7333
Sumatra,Moluccas	0.0398483	0.00061292	65.0139
Sumatra,Caucasian	0.0430941	0.000609711	70.6796
Sumatra,East_Indonesia	0.0378113	0.000528175	71.5885
Sumatra,Europe	0.0430502	0.000609554	70.6256
Sumatra,Australia	0.0155387	0.000310025	50.1208
Sumatra,South_Africa	0.040335	0.000610788	66.0377
Sumatra,Onge	0.0421264	0.000672478	62.6435
Sumatra,Mamanwa	0.0483722	0.000702674	68.8401
Sumatra,Central_Asia	0.049794	0.000647313	76.9241
Sumatra,South_India	0.0431083	0.000591795	72.8433
Sumatra,North_India	0.0434877	0.000600406	72.4305
Sumatra,Polynesia	0.0453691	0.000592764	76.5382
Sumatra,Jehai	0.0494452	0.000657125	75.2447
Sumatra,West_Africa	0.0405533	0.000612463	66.2135
Sumatra,East_Africa	0.0406881	0.000593854	68.5153
Sumatra,Malaysia	0.0537235	0.000709124	75.7603
Sumatra,East_Asia	0.0550175	0.000693211	79.3663
Sumatra,West_Asia	0.0431442	0.000600168	71.8869
Sumatra,Fiji	0.0290203	0.000394377	73.5851
South_Asia,Moluccas	0.0375057	0.000542726	69.1062
South_Asia,Caucasian	0.0440614	0.000586045	75.1843
South_Asia,East_Indonesia	0.0356503	0.000489825	72.7817
South_Asia,Europe	0.0440105	0.000586763	75.0056
South_Asia,Australia	0.0158162	0.000312931	50.5423
South_Asia,South_Africa	0.0407111	0.000562528	72.3718
South_Asia,Onge	0.0423471	0.000634436	66.7477
South_Asia,Mamanwa	0.0460808	0.000654932	70.3597
South_Asia,Central_Asia	0.0497127	0.000617401	80.5192
South_Asia,South_India	0.0439036	0.00056525	77.6711
South_Asia,North_India	0.044237	0.000576809	76.6925
South_Asia,Polynesia	0.042442	0.000543924	78.0292
South_Asia,Jehai	0.0489761	0.000640179	76.5037
South_Asia,West_Africa	0.0410167	0.000574844	71.3528
South_Asia,East_Africa	0.0411906	0.000553664	74.3964
South_Asia,Malaysia	0.0525886	0.000683534	76.9363
South_Asia,East_Asia	0.0541508	0.000660305	82.0089
South_Asia,West_Asia	0.0440838	0.000578471	76.2075
South_Asia,Fiji	0.0274487	0.000356798	76.9307
Moluccas,Caucasian	0.0299081	0.000482738	61.9552
Moluccas,East_Indonesia	0.0272715	0.000426844	63.8911
Moluccas,Europe	0.0298145	0.000494839	60.2509
Moluccas,Australia	0.011675	0.000275632	42.3573
Moluccas,South_Africa	0.0280678	0.000499894	56.1475
Moluccas,Onge	0.0292748	0.000541802	54.0323
Moluccas,Mamanwa	0.0344076	0.000561101	61.3216
Moluccas,Central_Asia	0.0346081	0.00052962	65.3452
Moluccas,South_India	0.0299332	0.000475577	62.9408
Moluccas,North_India	0.0302503	0.000474601	63.7383
Moluccas,Polynesia	0.0331938	0.000494544	67.12
Moluccas,Jehai	0.0338007	0.00052513	64.3664
Moluccas,West_Africa	0.0282562	0.000504616	55.9955
Moluccas,East_Africa	0.0283486	0.00049453	57.3242
Moluccas,Malaysia	0.0367441	0.000570868	64.3653
Moluccas,East_Asia	0.0383268	0.000557223	68.7818
Moluccas,West_Asia	0.0299354	0.000473609	63.207
Moluccas,Fiji	0.0216206	0.000325002	66.5246
Caucasian,East_Indonesia	0.0286296	0.000422186	67.8127
Caucasian,Europe	0.062649	0.0006195	101.128
Caucasian,Australia	0.0162333	0.000316286	51.3249
Caucasian,South_Africa	0.0489914	0.000608819	80.4696
Caucasian,Onge	0.0413039	0.000632446	65.3082
Caucasian,Mamanwa	0.0385595	0.000566559	68.059
Caucasian,Central_Asia	0.0501	0.000595273	84.163
Caucasian,South_India	0.0504399	0.000555559	90.7912
Caucasian,North_India	0.0512736	0.000574769	89.2073
Caucasian,Polynesia	0.0341199	0.000457141	74.6376
Caucasian,Jehai	0.0422252	0.000606442	69.6278
Caucasian,West_Africa	0.049252	0.000599175	82.1996
Caucasian,East_Africa	0.0499602	0.000582289	85.7998
Caucasian,Malaysia	0.0433792	0.000582658	74.4505
Caucasian,East_Asia	0.0436412	0.000594982	73.3488
Caucasian,West_Asia	0.0575674	0.000593544	96.9893
Caucasian,Fiji	0.0230441	0.000304365	75.7121
East_Indonesia,Europe	0.0285865	0.00042133	67.8484
East_Indonesia,Australia	0.0116439	0.000230459	50.5249
East_Indonesia,South_Africa	0.0269515	0.00041548	64.8684
East_Indonesia,Onge	0.0281348	0.000459103	61.2822
East_Indonesia,Mamanwa	0.0324713	0.000505033	64.2955
East_Indonesia,Central_Asia	0.0329893	0.000462504	71.3275
East_Indonesia,South_India	0.0288289	0.000405256	71.1375
East_Indonesia,North_India	0.028987	0.000408755	70.9153
East_Indonesia,Polynesia	0.0305697	0.000453637	67.388
East_Indonesia,Jehai	0.0326196	0.000460169	70.8862
East_Indonesia,West_Africa	0.0270706	0.000424921	63.7073
East_Indonesia,East_Africa	0.027161	0.000406259	66.8564
East_Indonesia,Malaysia	0.0351566	0.000503668	69.8013
East_Indonesia,East_Asia	0.0363067	0.000501532	72.3916
East_Indonesia,West_Asia	0.0287138	0.000408574	70.2782
East_Indonesia,Fiji	0.0202106	0.000296844	68.0851
Europe,Australia	0.0162113	0.000312236	51.9202
Europe,South_Africa	0.048614	0.000603675	80.53
Europe,Onge	0.0413078	0.000631749	65.3864
Europe,Mamanwa	0.0384092	0.000575302	66.7635
Europe,Central_Asia	0.0505056	0.000603884	83.6345
Europe,South_India	0.050005	0.000550644	90.8118
Europe,North_India	0.0509921	0.0005711	89.2875
Europe,Polynesia	0.0341226	0.000462224	73.8226
Europe,Jehai	0.0422374	0.000591105	71.4549
Europe,West_Africa	0.0488536	0.00058782	83.1099
Europe,East_Africa	0.0495817	0.000576282	86.0372
Europe,Malaysia	0.0432841	0.000588886	73.5017
Europe,East_Asia	0.0435811	0.000596127	73.1071
Europe,West_Asia	0.0573253	0.000594453	96.4337
Europe,Fiji	0.0230643	0.000310137	74.3681
Australia,South_Africa	0.015863	0.000338393	46.8774
Australia,Onge	0.0159154	0.000331324	48.0356
Australia,Mamanwa	0.015435	0.00033513	46.0567
Australia,Central_Asia	0.0160297	0.000303855	52.7545
Australia,South_India	0.0162261	0.000303402	53.4804
Australia,North_India	0.0162421	0.000296003	54.8713
Australia,Polynesia	0.0137385	0.000295719	46.458
Australia,Jehai	0.015864	0.000330821	47.9535
Australia,West_Africa	0.0157727	0.000330326	47.7488
Australia,East_Africa	0.0159339	0.000321792	49.5161
Australia,Malaysia	0.0156754	0.000323175	48.5042
Australia,East_Asia	0.0158437	0.000306716	51.6557
Australia,West_Asia	0.0162757	0.000302925	53.7285
Australia,Fiji	0.0112778	0.000218568	51.5987
South_Africa,Onge	0.0398761	0.000667905	59.7032
South_Africa,Mamanwa	0.0371909	0.000608293	61.1398
South_Africa,Central_Asia	0.0432076	0.000595266	72.5854
South_Africa,South_India	0.0439621	0.000564615	77.8622
South_Africa,North_India	0.0441777	0.000570654	77.4158
South_Africa,Polynesia	0.0318686	0.000482782	66.0105
South_Africa,Jehai	0.0401207	0.000602858	66.5508
South_Africa,West_Africa	0.0856124	0.00085008	100.711
South_Africa,East_Africa	0.0830851	0.000808936	102.709
South_Africa,Malaysia	0.0405054	0.000577661	70.1197
South_Africa,East_Asia	0.0404224	0.000593824	68.0713
South_Africa,West_Asia	0.0471247	0.00058918	79.9836
South_Africa,Fiji	0.0215859	0.000340287	63.4346
Onge,Mamanwa	0.0378594	0.000624826	60.592
Onge,Central_Asia	0.0416804	0.000648493	64.2726
Onge,South_India	0.0422092	0.000608433	69.3736
Onge,North_India	0.0421246	0.000621384	67.7916
Onge,Polynesia	0.0331026	0.000536752	61.6721
Onge,Jehai	0.0428121	0.000705708	60.6654
Onge,West_Africa	0.0399929	0.000663334	60.2908
Onge,East_Africa	0.0401509	0.000657645	61.0525
Onge,Malaysia	0.0421577	0.000642601	65.6048
Onge,East_Asia	0.0422688	0.000659288	64.1128
Onge,West_Asia	0.0416808	0.000606345	68.741
Onge,Fiji	0.0223721	0.000350018	63.9171
Mamanwa,Central_Asia	0.0431638	0.000617628	69.8865
Mamanwa,South_India	0.0386085	0.000548487	70.391
Mamanwa,North_India	0.0387426	0.000548972	70.5729
Mamanwa,Polynesia	0.0390219	0.000595917	65.482
Mamanwa,Jehai	0.0426024	0.000632248	67.3825
Mamanwa,West_Africa	0.0373049	0.000607189	61.4386
Mamanwa,East_Africa	0.0373647	0.000582313	64.1661
Mamanwa,Malaysia	0.0453663	0.000680307	66.6851
Mamanwa,East_Asia	0.0469714	0.000676337	69.4497
Mamanwa,West_Asia	0.0385687	0.00056688	68.0367
Mamanwa,Fiji	0.025409	0.000384265	66.1237
Central_Asia,South_India	0.0458794	0.000560035	81.9224
Central_Asia,North_India	0.0463509	0.000573959	80.7566
Central_Asia,Polynesia	0.0393687	0.000508703	77.3902
Central_Asia,Jehai	0.0456548	0.000621975	73.4029
Central_Asia,West_Africa	0.043466	0.000594423	73.123
Central_Asia,East_Africa	0.0437929	0.000577156	75.877
Central_Asia,Malaysia	0.0482898	0.00061528	78.4843
Central_Asia,East_Asia	0.0525648	0.000642758	81.78
Central_Asia,West_Asia	0.0485483	0.000579127	83.8301
Central_Asia,Fiji	0.0257404	0.00033556	76.7088
South_India,North_India	0.0501936	0.000556614	90.1767
South_India,Polynesia	0.0339805	0.000449801	75.5454
South_India,Jehai	0.0426994	0.00057876	73.7774
South_India,West_Africa	0.0442477	0.000565084	78.3029
South_India,East_Africa	0.0445841	0.000545523	81.7272
South_India,Malaysia	0.0432764	0.000576685	75.0434
South_India,East_Asia	0.0435103	0.0005798	75.0437
South_India,West_Asia	0.050854	0.000553233	91.9216
South_India,Fiji	0.0229738	0.000299726	76.6493
North_India,Polynesia	0.0341941	0.000456641	74.8818
North_India,Jehai	0.0429706	0.000598841	71.7564
North_India,West_Africa	0.0444878	0.000572844	77.6614
North_India,East_Africa	0.0448379	0.000553181	81.0548
North_India,Malaysia	0.0435824	0.000579329	75.2291
North_India,East_Asia	0.0438111	0.000584797	74.9168
North_India,West_Asia	0.0513538	0.000571544	89.851
North_India,Fiji	0.0230876	0.000296305	77.9185
Polynesia,Jehai	0.0382996	0.00053391	71.7342
Polynesia,West_Africa	0.0321337	0.000489077	65.7028
Polynesia,East_Africa	0.0322048	0.000465258	69.2192
Polynesia,Malaysia	0.0416073	0.000561422	74.1107
Polynesia,East_Asia	0.043643	0.000557633	78.2647
Polynesia,West_Asia	0.0340223	0.000452351	75.2121
Polynesia,Fiji	0.0293208	0.000350758	83.5925
Jehai,West_Africa	0.0403616	0.000588469	68.5874
Jehai,East_Africa	0.0404528	0.000573915	70.4857
Jehai,Malaysia	0.0500862	0.000682586	73.3771
Jehai,East_Asia	0.0483068	0.000655764	73.665
Jehai,West_Asia	0.0424318	0.000598187	70.9341
Jehai,Fiji	0.0252657	0.000370042	68.2779
West_Africa,East_Africa	0.0831644	0.000797734	104.251
West_Africa,Malaysia	0.0407422	0.000581132	70.1083
West_Africa,East_Asia	0.0406963	0.000597208	68.1442
West_Africa,West_Asia	0.0473947	0.000583506	81.2241
West_Africa,Fiji	0.021717	0.000337993	64.2528
East_Africa,Malaysia	0.0408848	0.000564677	72.4038
East_Africa,East_Asia	0.0408897	0.000576241	70.9594
East_Africa,West_Asia	0.0478913	0.000565127	84.7443
East_Africa,Fiji	0.0217973	0.000323544	67.3705
Malaysia,East_Asia	0.0523106	0.000674174	77.5922
Malaysia,West_Asia	0.0433327	0.000586102	73.9337
Malaysia,Fiji	0.0270369	0.000371479	72.7819
East_Asia,West_Asia	0.0437029	0.000588077	74.3149
East_Asia,Fiji	0.028046	0.000363704	77.1119
West_Asia,Fiji	0.0229969	0.000305877	75.1837

## Sheet: target_Australians
Source populations	f3	SD for f3	Z-score
Borneo,Philippine	0.0452217	0.000688243	65.7059
Borneo,Sumatra	0.0475176	0.000739026	64.2975
Borneo,South_Asia	0.0453563	0.000723923	62.6534
Borneo,Moluccas	0.0340306	0.000569792	59.7245
Borneo,Caucasian	0.033709	0.000643776	52.3614
Borneo,East_Indonesia	0.0321337	0.00056742	56.6312
Borneo,Europe	0.0336888	0.000648475	51.9508
Borneo,South_Africa	0.0313558	0.000635429	49.3459
Borneo,Onge	0.033261	0.000718196	46.3119
Borneo,Mamanwa	0.0387681	0.00070646	54.8766
Borneo,Central_Asia	0.0403026	0.000683649	58.9522
Borneo,South_India	0.0338076	0.000638634	52.9374
Borneo,North_India	0.0341713	0.000651451	52.4542
Borneo,Polynesia	0.0370967	0.000617122	60.1123
Borneo,Jehai	0.0410244	0.000723553	56.6985
Borneo,West_Africa	0.031706	0.000624448	50.7744
Borneo,East_Africa	0.0317029	0.000614062	51.6281
Borneo,New_Guinea	0.00710293	0.000313018	22.6918
Borneo,Malaysia	0.0452747	0.000732418	61.8154
Borneo,East_Asia	0.0454781	0.000729681	62.3259
Borneo,West_Asia	0.0337012	0.000637408	52.8722
Borneo,Fiji	0.0239293	0.000424047	56.4307
Philippine,Sumatra	0.0472446	0.000706274	66.8927
Philippine,South_Asia	0.0435361	0.000686779	63.3917
Philippine,Moluccas	0.0350066	0.000564982	61.9606
Philippine,Caucasian	0.0327839	0.000613731	53.4174
Philippine,East_Indonesia	0.0326072	0.000543629	59.9805
Philippine,Europe	0.0327734	0.000618604	52.9795
Philippine,South_Africa	0.0307307	0.000626949	49.0162
Philippine,Onge	0.0318041	0.000707633	44.9443
Philippine,Mamanwa	0.0401743	0.000686466	58.5234
Philippine,Central_Asia	0.0394931	0.000654384	60.3516
Philippine,South_India	0.0325968	0.000604204	53.95
Philippine,North_India	0.0329265	0.000614161	53.6122
Philippine,Polynesia	0.0384067	0.0006022	63.7774
Philippine,Jehai	0.0383418	0.000700848	54.7078
Philippine,West_Africa	0.0309825	0.000617837	50.1468
Philippine,East_Africa	0.0309155	0.000605751	51.0366
Philippine,New_Guinea	0.00737997	0.000325364	22.6822
Philippine,Malaysia	0.0427218	0.000692297	61.7102
Philippine,East_Asia	0.0449139	0.000699086	64.2466
Philippine,West_Asia	0.0327098	0.000604174	54.1397
Philippine,Fiji	0.0247456	0.000416444	59.4213
Sumatra,South_Asia	0.0457251	0.0007397	61.8156
Sumatra,Moluccas	0.0354109	0.000599019	59.1149
Sumatra,Caucasian	0.0340984	0.000644958	52.8692
Sumatra,East_Indonesia	0.033405	0.000587102	56.8982
Sumatra,Europe	0.0340765	0.000647106	52.6599
Sumatra,South_Africa	0.0317096	0.000652614	48.5887
Sumatra,Onge	0.0334487	0.0007382	45.3111
Sumatra,Mamanwa	0.0401749	0.000734206	54.7188
Sumatra,Central_Asia	0.0410019	0.000689405	59.4743
Sumatra,South_India	0.0341199	0.000648111	52.6452
Sumatra,North_India	0.0344833	0.0006582	52.3903
Sumatra,Polynesia	0.0388682	0.000635405	61.1708
Sumatra,Jehai	0.0408188	0.00073179	55.7794
Sumatra,West_Africa	0.0320183	0.000640666	49.9766
Sumatra,East_Africa	0.0319919	0.000623952	51.273
Sumatra,New_Guinea	0.00723766	0.00033031	21.9117
Sumatra,Malaysia	0.0452858	0.000743741	60.8892
Sumatra,East_Asia	0.0464115	0.000740302	62.6927
Sumatra,West_Asia	0.0341062	0.000643415	53.008
Sumatra,Fiji	0.0249801	0.000442281	56.4801
South_Asia,Moluccas	0.0327908	0.000563044	58.2384
South_Asia,Caucasian	0.0347881	0.000651909	53.3635
South_Asia,East_Indonesia	0.0309665	0.000564726	54.8345
South_Asia,Europe	0.0347593	0.000653564	53.1842
South_Asia,South_Africa	0.0318083	0.000623646	51.0037
South_Asia,Onge	0.0333919	0.000724701	46.0768
South_Asia,Mamanwa	0.037606	0.000710006	52.9658
South_Asia,Central_Asia	0.0406431	0.00068895	58.9928
South_Asia,South_India	0.0346377	0.000648441	53.4168
South_Asia,North_India	0.034955	0.000662739	52.7433
South_Asia,Polynesia	0.0356636	0.000608958	58.565
South_Asia,Jehai	0.0400722	0.000737382	54.3439
South_Asia,West_Africa	0.0322041	0.000616939	52.1999
South_Asia,East_Africa	0.0322168	0.000603808	53.3561
South_Asia,New_Guinea	0.00696013	0.000316293	22.0053
South_Asia,Malaysia	0.0438734	0.000748746	58.5958
South_Asia,East_Asia	0.0452673	0.000738721	61.278
South_Asia,West_Asia	0.0347683	0.000649808	53.5055
South_Asia,Fiji	0.023131	0.000425244	54.3947
Moluccas,Caucasian	0.0247761	0.000501417	49.4122
Moluccas,East_Indonesia	0.026729	0.000448865	59.5479
Moluccas,Europe	0.0247045	0.000512231	48.2292
Moluccas,South_Africa	0.0233061	0.000527341	44.1956
Moluccas,Onge	0.0244608	0.000575441	42.5079
Moluccas,Mamanwa	0.030074	0.000560109	53.6932
Moluccas,Central_Asia	0.0296797	0.00054101	54.8598
Moluccas,South_India	0.0248085	0.000490427	50.5855
Moluccas,North_India	0.0251096	0.00049847	50.3732
Moluccas,Polynesia	0.0305567	0.000505768	60.4163
Moluccas,Jehai	0.029038	0.000567795	51.1417
Moluccas,West_Africa	0.0235849	0.000517642	45.5622
Moluccas,East_Africa	0.023516	0.000510196	46.0922
Moluccas,New_Guinea	0.0111013	0.000340087	32.6427
Moluccas,Malaysia	0.0321701	0.000574546	55.9922
Moluccas,East_Asia	0.0335845	0.000567068	59.2248
Moluccas,West_Asia	0.0247611	0.000484621	51.0937
Moluccas,Fiji	0.0214441	0.000370871	57.821
Caucasian,East_Indonesia	0.0235287	0.000504947	46.5963
Caucasian,Europe	0.0529807	0.000675411	78.4421
Caucasian,South_Africa	0.0396715	0.000639977	61.9889
Caucasian,Onge	0.0319316	0.000664531	48.0513
Caucasian,Mamanwa	0.0296675	0.000585723	50.6512
Caucasian,Central_Asia	0.0406133	0.000639206	63.5371
Caucasian,South_India	0.0407569	0.000622217	65.5026
Caucasian,North_India	0.0415746	0.000640262	64.9337
Caucasian,Polynesia	0.0269245	0.000521205	51.6581
Caucasian,Jehai	0.0329043	0.000680784	48.3329
Caucasian,West_Africa	0.0400224	0.000620888	64.4598
Caucasian,East_Africa	0.0405694	0.000612755	66.2082
Caucasian,New_Guinea	0.00654303	0.000305683	21.4046
Caucasian,Malaysia	0.0342469	0.000638067	53.6728
Caucasian,East_Asia	0.0343406	0.000653486	52.5499
Caucasian,West_Asia	0.0478348	0.000650762	73.5058
Caucasian,Fiji	0.0183093	0.000368496	49.6866
East_Indonesia,Europe	0.0235076	0.000500802	46.94
East_Indonesia,South_Africa	0.022221	0.000509388	43.6229
East_Indonesia,Onge	0.0233519	0.000547075	42.6851
East_Indonesia,Mamanwa	0.0281688	0.000580989	48.4842
East_Indonesia,Central_Asia	0.028092	0.000533358	52.67
East_Indonesia,South_India	0.0237353	0.000496952	47.7617
East_Indonesia,North_India	0.0238774	0.000499001	47.8504
East_Indonesia,Polynesia	0.0279637	0.000527503	53.0114
East_Indonesia,Jehai	0.027888	0.000556169	50.1431
East_Indonesia,West_Africa	0.0224303	0.000503632	44.5372
East_Indonesia,East_Africa	0.0223596	0.000490836	45.5542
East_Indonesia,New_Guinea	0.0111324	0.000322951	34.471
East_Indonesia,Malaysia	0.0306137	0.000562885	54.3871
East_Indonesia,East_Asia	0.0315955	0.000567082	55.7159
East_Indonesia,West_Asia	0.0235706	0.000492658	47.8438
East_Indonesia,Fiji	0.0200652	0.000395894	50.6834
Europe,South_Africa	0.039316	0.000631334	62.2745
Europe,Onge	0.0319575	0.000665883	47.9926
Europe,Mamanwa	0.0295392	0.000594342	49.7007
Europe,Central_Asia	0.0410409	0.000650563	63.0852
Europe,South_India	0.040344	0.000625786	64.4692
Europe,North_India	0.0413151	0.000642801	64.2735
Europe,Polynesia	0.0269491	0.000525457	51.2869
Europe,Jehai	0.0329384	0.000669338	49.2104
Europe,West_Africa	0.039646	0.000613715	64.6
Europe,East_Africa	0.0402129	0.000608592	66.0752
Europe,New_Guinea	0.00656502	0.000310198	21.1639
Europe,Malaysia	0.0341738	0.000648514	52.6955
Europe,East_Asia	0.0343025	0.000659442	52.0174
Europe,West_Asia	0.0476147	0.000656165	72.5651
Europe,Fiji	0.0183514	0.000365351	50.2296
South_Africa,Onge	0.0308741	0.000703073	43.9131
South_Africa,Mamanwa	0.0286693	0.000627727	45.6717
South_Africa,Central_Asia	0.0340913	0.000631397	53.9935
South_Africa,South_India	0.0346495	0.000605301	57.2434
South_Africa,North_India	0.034849	0.000617165	56.4662
South_Africa,Polynesia	0.0250435	0.000560256	44.7001
South_Africa,Jehai	0.0311701	0.00064365	48.4271
South_Africa,West_Africa	0.0767531	0.000833114	92.128
South_Africa,East_Africa	0.0740646	0.000803453	92.1829
South_Africa,New_Guinea	0.00691338	0.000336278	20.5585
South_Africa,Malaysia	0.0317434	0.000635204	49.9737
South_Africa,East_Asia	0.0314921	0.000648302	48.5763
South_Africa,West_Asia	0.0377624	0.000615852	61.3173
South_Africa,Fiji	0.0172215	0.000389443	44.2208
Onge,Mamanwa	0.0292855	0.000672435	43.5514
Onge,Central_Asia	0.0325117	0.000712258	45.6459
Onge,South_India	0.0328442	0.000674678	48.6812
Onge,North_India	0.0327436	0.000693723	47.1998
Onge,Polynesia	0.0262251	0.000622736	42.1128
Onge,Jehai	0.0338091	0.000761998	44.369
Onge,West_Africa	0.0310812	0.000695207	44.7079
Onge,East_Africa	0.031078	0.000687714	45.1903
Onge,New_Guinea	0.006861	0.0003518	19.5026
Onge,Malaysia	0.0333434	0.000722342	46.1601
Onge,East_Asia	0.0332861	0.00074821	44.4877
Onge,West_Asia	0.0322661	0.000655371	49.2333
Onge,Fiji	0.0179553	0.000427442	42.0064
Mamanwa,Central_Asia	0.0344755	0.000646671	53.3123
Mamanwa,South_India	0.0297239	0.000590349	50.3497
Mamanwa,North_India	0.0298419	0.000595861	50.082
Mamanwa,Polynesia	0.0326248	0.000631027	51.7011
Mamanwa,Jehai	0.0340798	0.000672964	50.6414
Mamanwa,West_Africa	0.0288736	0.000615391	46.9191
Mamanwa,East_Africa	0.0287723	0.000596038	48.2725
Mamanwa,New_Guinea	0.00734141	0.000335913	21.8551
Mamanwa,Malaysia	0.0370324	0.000702731	52.6978
Mamanwa,East_Asia	0.0384692	0.000716578	53.6846
Mamanwa,West_Asia	0.0296344	0.000587868	50.41
Mamanwa,Fiji	0.0214726	0.000431363	49.7785
Central_Asia,South_India	0.0364	0.000622793	58.4464
Central_Asia,North_India	0.0368555	0.000637269	57.8335
Central_Asia,Polynesia	0.0323768	0.000568209	56.9805
Central_Asia,Jehai	0.0365374	0.000702739	51.9928
Central_Asia,West_Africa	0.03444	0.000617362	55.7857
Central_Asia,East_Africa	0.0346057	0.000606133	57.0925
Central_Asia,New_Guinea	0.00674666	0.00030722	21.9604
Central_Asia,Malaysia	0.0393612	0.000676457	58.1872
Central_Asia,East_Asia	0.0434678	0.000704859	61.6687
Central_Asia,West_Asia	0.0390193	0.000630912	61.8458
Central_Asia,Fiji	0.0212092	0.000398561	53.2145
South_India,North_India	0.0405018	0.0006486	62.4449
South_India,Polynesia	0.0267923	0.00053579	50.0052
South_India,Jehai	0.0333857	0.000678718	49.1893
South_India,West_Africa	0.0350254	0.000592321	59.1324
South_India,East_Africa	0.0352005	0.000582181	60.4632
South_India,New_Guinea	0.00655031	0.000290258	22.5672
South_India,Malaysia	0.0341514	0.000640397	53.3284
South_India,East_Asia	0.034217	0.000654101	52.3114
South_India,West_Asia	0.0411287	0.000629428	65.3429
South_India,Fiji	0.0182463	0.000370264	49.279
North_India,Polynesia	0.0269899	0.00053983	49.997
North_India,Jehai	0.0336409	0.000693936	48.4784
North_India,West_Africa	0.0352495	0.000608825	57.8975
North_India,East_Africa	0.0354383	0.000597394	59.3215
North_India,New_Guinea	0.00653428	0.000286611	22.7985
North_India,Malaysia	0.0344413	0.000649763	53.006
North_India,East_Asia	0.0345017	0.000661588	52.1499
North_India,West_Asia	0.0416124	0.000649889	64.0299
North_India,Fiji	0.0183441	0.000372274	49.2758
Polynesia,Jehai	0.0314735	0.000606414	51.901
Polynesia,West_Africa	0.0253989	0.000555364	45.7338
Polynesia,East_Africa	0.0253087	0.000538305	47.0157
Polynesia,New_Guinea	0.00903787	0.000332196	27.2064
Polynesia,Malaysia	0.0349699	0.000605306	57.7722
Polynesia,East_Asia	0.0368372	0.000623565	59.0751
Polynesia,West_Asia	0.0267845	0.000521989	51.3123
Polynesia,Fiji	0.0270808	0.000415941	65.1072
Jehai,West_Africa	0.0315013	0.000632446	49.8086
Jehai,East_Africa	0.0314313	0.000618006	50.8592
Jehai,New_Guinea	0.00691235	0.000331783	20.8339
Jehai,Malaysia	0.0413232	0.000745466	55.4328
Jehai,East_Asia	0.0393755	0.000742107	53.0591
Jehai,West_Asia	0.0330685	0.000679721	48.6501
Jehai,Fiji	0.0209002	0.000431387	48.4488
West_Africa,East_Africa	0.0742342	0.000795581	93.3083
West_Africa,New_Guinea	0.0070037	0.000334241	20.954
West_Africa,Malaysia	0.0320705	0.000622997	51.4779
West_Africa,East_Asia	0.0318563	0.00063674	50.0304
West_Africa,West_Asia	0.0381227	0.000603311	63.1892
West_Africa,Fiji	0.0174428	0.000385342	45.2658
East_Africa,New_Guinea	0.00684248	0.000321494	21.2834
East_Africa,Malaysia	0.0320519	0.000607241	52.7828
East_Africa,East_Asia	0.0318885	0.000622806	51.2013
East_Africa,West_Asia	0.0384581	0.000590332	65.1465
East_Africa,Fiji	0.017362	0.0003721	46.6594
New_Guinea,Malaysia	0.00710102	0.000318647	22.2849
New_Guinea,East_Asia	0.00693271	0.000314571	22.0386
New_Guinea,West_Asia	0.00650069	0.000293391	22.1571
New_Guinea,Fiji	0.0114985	0.000292367	39.329
Malaysia,East_Asia	0.043568	0.000731383	59.5693
Malaysia,West_Asia	0.0341581	0.000639523	53.4118
Malaysia,Fiji	0.0228601	0.000428479	53.3518
East_Asia,West_Asia	0.0343599	0.000655048	52.4541
East_Asia,Fiji	0.0237008	0.000434929	54.4936
West_Asia,Fiji	0.0182198	0.000365617	49.833

## Sheet: target_Africa_source_Africa
EAST_AFRICA					SOUTH_AFRICA					WEST_AFRICA
Source populations	f3	SD for f3	Z-score		Source populations	f3	SD for f3	Z-score		Source populations	f3	SD for f3	Z-score
Australia,South_Africa	-0.00152308	0.000138397	-11.0052		Borneo,West_Africa	0.00428156	0.000135511	31.5958		Borneo,South_Africa	0.00166092	0.000119302	13.922
Australia,West_Africa	-0.00169272	0.000113326	-14.9367		Borneo,East_Africa	0.00696695	0.000153304	45.4454		Borneo,East_Africa	0.00452684	0.000101791	44.4718
Borneo,South_Africa	-0.00187013	0.000116511	-16.0512		Philippine,West_Africa	0.00418327	0.000135901	30.7818		Philippine,South_Africa	0.00175921	0.000118432	14.8542
Borneo,West_Africa	-0.00168961	9.50554e-05	-17.775		Philippine,East_Africa	0.0068047	0.000150706	45.1521		Philippine,East_Africa	0.00446288	0.000104032	42.899
Caucasian,South_Africa	-0.002421	0.000102782	-23.5547		Sumatra,West_Africa	0.00424006	0.000127709	33.2009		Sumatra,South_Africa	0.00170242	0.000111007	15.3362
Caucasian,West_Africa	-0.00223975	8.77221e-05	-25.5323		Sumatra,East_Africa	0.00690212	0.000144759	47.68		Sumatra,East_Africa	0.00450351	0.000100879	44.6428
Central_Asia,West_Africa	-0.00185842	8.67775e-05	-21.4159		South_Asia,West_Africa	0.00432727	0.000130445	33.1732		South_Asia,South_Africa	0.00161522	0.000119127	13.5588
East_Indonesia,South_Africa	-0.00166171	0.00011959	-13.895		South_Asia,East_Africa	0.00702847	0.000149717	46.9452		South_Asia,East_Africa	0.00454265	9.79853e-05	46.3605
East_Indonesia,West_Africa	-0.00162198	9.58009e-05	-16.9307		Moluccas,West_Africa	0.00421017	0.000135196	31.1412		Moluccas,South_Africa	0.00173232	0.000120537	14.3717
Europe,South_Africa	-0.00241993	0.00010337	-23.4104		Moluccas,East_Africa	0.00682978	0.000155156	44.0187		Moluccas,East_Africa	0.00446106	0.000113666	39.2472
Europe,West_Africa	-0.0022596	8.66692e-05	-26.0715		Caucasian,West_Africa	0.00428229	0.00013479	31.77		Caucasian,South_Africa	0.0016602	0.000113029	14.6883
Jehai,West_Africa	-0.00162272	9.47287e-05	-17.1302		Caucasian,East_Africa	0.00751781	0.000143366	52.4379		Caucasian,East_Africa	0.00507698	9.50095e-05	53.4366
Mamanwa,West_Africa	-0.00159138	0.000102064	-15.5919		East_Indonesia,West_Africa	0.00414077	0.000124757	33.1906		East_Indonesia,South_Africa	0.00180172	0.000114531	15.7312
Moluccas,South_Africa	-0.00173297	0.000126596	-13.6889		East_Indonesia,East_Africa	0.00675853	0.000148761	45.4322		East_Indonesia,East_Africa	0.00445921	0.000104635	42.6169
Moluccas,West_Africa	-0.00162383	0.000105968	-15.3237		Europe,West_Africa	0.00426137	0.000132817	32.0844		Europe,South_Africa	0.00168112	0.000112206	14.9825
North_India,West_Africa	-0.0018816	8.70965e-05	-21.6036		Europe,East_Africa	0.00751674	0.000143866	52.2482		Europe,East_Africa	0.00509683	9.58424e-05	53.1792
Onge,West_Africa	-0.00168948	0.000103162	-16.3769		Australia,West_Africa	0.0039314	0.00014971	26.2602		Australia,South_Africa	0.00201109	0.000137912	14.5824
Philippine,South_Africa	-0.00170789	0.00011447	-14.92		Australia,East_Africa	0.0066199	0.000167069	39.6238		Australia,East_Africa	0.00452995	0.000123977	36.5386
Philippine,West_Africa	-0.00162565	9.95956e-05	-16.3225		Onge,West_Africa	0.00413853	0.00015461	26.7676		South_Africa,Onge	0.00180396	0.000152664	11.8165
Polynesia,West_Africa	-0.00160256	9.72368e-05	-16.481		Onge,East_Africa	0.00682378	0.000171314	39.8321		South_Africa,Mamanwa	0.00180681	0.000128221	14.0914
South_Africa,Central_Asia	-0.00203744	0.000111533	-18.2675		Mamanwa,West_Africa	0.00413567	0.000137892	29.992		South_Africa,Central_Asia	0.00166244	0.000111	14.977
South_Africa,East_Asia	-0.00191948	0.000118389	-16.2133		Mamanwa,East_Africa	0.00672283	0.000161294	41.6805		South_Africa,South_India	0.0016352	0.000118216	13.8323
South_Africa,Fiji	-0.00166356	0.000127982	-12.9983		Central_Asia,West_Africa	0.00428005	0.000129673	33.0065		South_Africa,North_India	0.00161059	0.000114829	14.0261
South_Africa,Jehai	-0.00178425	0.000134945	-13.2221		Central_Asia,East_Africa	0.00713425	0.000145063	49.1803		South_Africa,Polynesia	0.0016557	0.000124945	13.2515
South_Africa,Malaysia	-0.00183153	0.000115449	-15.8644		South_India,West_Africa	0.00430729	0.000133106	32.3598		South_Africa,Jehai	0.00167993	0.000133703	12.5646
South_Africa,Mamanwa	-0.00162602	0.000125503	-12.956		South_India,East_Africa	0.00717094	0.000147471	48.6262		South_Africa,New_Guinea	0.00192077	0.000146062	13.1504
South_Africa,New_Guinea	-0.00145218	0.000147753	-9.82845		North_India,West_Africa	0.00433189	0.000128716	33.6546		South_Africa,Malaysia	0.001684	0.000122215	13.779
South_Africa,North_India	-0.00211246	0.000104843	-20.1488		North_India,East_Africa	0.00720927	0.000145403	49.5813		South_Africa,East_Asia	0.00164686	0.000119135	13.8235
South_Africa,Onge	-0.00172697	0.000140079	-12.3286		Polynesia,West_Africa	0.00428679	0.000142282	30.1289		South_Africa,West_Asia	0.00165076	0.000110658	14.9177
South_Africa,Polynesia	-0.00178831	0.00012693	-14.0889		Polynesia,East_Africa	0.00688512	0.000165827	41.5199		South_Africa,Fiji	0.00178974	0.000125858	14.2203
South_Africa,South_India	-0.00207413	0.000104964	-19.7605		Jehai,West_Africa	0.00426256	0.00014155	30.1135		Onge,East_Africa	0.00452671	0.000107005	42.3038
South_Africa,West_Asia	-0.00221875	9.90563e-05	-22.3989		Jehai,East_Africa	0.00688106	0.00016709	41.1817		Mamanwa,East_Africa	0.00442861	0.000110152	40.2044
South_Asia,South_Africa	-0.00193165	0.000115981	-16.6549		West_Africa,New_Guinea	0.00402172	0.000158501	25.3734		Central_Asia,East_Africa	0.00469565	9.49517e-05	49.453
South_Asia,West_Africa	-0.00170542	9.38331e-05	-18.175		West_Africa,Malaysia	0.00425848	0.000136679	31.1569		South_India,East_Africa	0.0047051	9.32813e-05	50.44
South_India,West_Africa	-0.00186787	8.42466e-05	-22.1715		West_Africa,East_Asia	0.00429563	0.000133959	32.0668		North_India,East_Africa	0.00471883	9.6255e-05	49.0243
Sumatra,South_Africa	-0.00180531	0.000110771	-16.2977		West_Africa,West_Asia	0.00429173	0.000125544	34.1851		Polynesia,East_Africa	0.00443979	0.00010149	43.7459
Sumatra,West_Africa	-0.00166628	9.70036e-05	-17.1775		West_Africa,Fiji	0.00415275	0.000139155	29.8426		Jehai,East_Africa	0.00445995	0.000100675	44.3005
West_Africa,East_Asia	-0.00172489	9.05654e-05	-19.0457		East_Africa,New_Guinea	0.00654899	0.000172936	37.8694		East_Africa,New_Guinea	0.00436873	0.000125877	34.7064
West_Africa,Fiji	-0.00161184	9.62657e-05	-16.7437		East_Africa,Malaysia	0.00692834	0.000150248	46.1126		East_Africa,Malaysia	0.00451131	0.000102848	43.8638
West_Africa,Malaysia	-0.00167408	9.31846e-05	-17.9652		East_Africa,East_Asia	0.00701629	0.000154364	45.4528		East_Africa,East_Asia	0.00456212	9.84311e-05	46.3483
West_Africa,New_Guinea	-0.0015315	0.000115067	-13.3096		East_Africa,West_Asia	0.00731557	0.000141009	51.8802		East_Africa,West_Asia	0.00486529	9.37168e-05	51.9148
West_Africa,West_Asia	-0.00202806	8.60962e-05	-23.5557		East_Africa,Fiji	0.00676037	0.000158724	42.592		East_Africa,Fiji	0.00444907	0.000105103	42.3308
